# Supplementary material for: MR Intensity Normalization Methods Impact Sequence Specific Radiomics Prognostic Model Performance in Primary and Recurrent High-Grade Glioma
Source: Cancers (Basel). 2023 Feb 2;15(3):965. doi: 10.3390/cancers15030965 (PMC9913466; doi:10.3390/cancers15030965)
Supplement: Supplementary file 1 [file cancers-15-00965-s001.zip]

Archive with 1 entries (1 files):
- cancers-2179163-supplementary.pdf
